# Supplementary material for: Analytical Performance and Evaluation in Clinical Cohorts of a Fully Automated Immunoassay for Plasma Glial Fibrillary Acidic Protein
Source: Diagnostics (Basel). 2026 Jul 1;16(13):2060. doi: 10.3390/diagnostics16132060 (PMC13359704; doi:10.3390/diagnostics16132060)
Supplement: Supplementary file 1 [file diagnostics-16-02060-s001.zip]

Archive with 1 entries (1 files):
- diagnostics-4348662-supplementary.pdf
